# Supplementary material for: Tumor Heterogeneity in Human Epidermal Growth Factor Receptor 2 (HER2)-Positive Advanced Gastric Cancer Assessed by CT Texture Analysis: Association with Survival after Trastuzumab Treatment
Source: PLoS One. 2016 Aug 12;11(8):e0161278. doi: 10.1371/journal.pone.0161278 (PMC4982686; doi:10.1371/journal.pone.0161278)
Supplement: S1 Table — (XLSX) [file pone.0161278.s001.xlsx]

## Sheet: Data
Patient number	Age	Sex	ASM	Contrast	Entropy	Variance	Correlation	Kurtosis	Skewness	Number of pixels
1	68	M	0.000429	251.211	7.96416	469.607	0.001545	1.82912	-0.679357	1985
2	47	M	0.000568	244.885	7.6635	428.428	0.001632	1.27879	-0.286182	1140
3	72	M	0.000328	310.635	8.23545	679.971	0.001118	0.614845	-0.221062	2296
4	62	M	0.001981	390.869	6.27967	609.241	0.001156	-0.149375	0.622951	174
5	68	M	0.000454	347.92	7.86437	573.566	0.001212	-0.297987	-0.061856	1235
6	62	M	0.000692	207.218	7.46137	324.996	0.002094	-0.18654	0.198549	888
7	73	M	0.000499	265.848	7.76098	467.474	0.001507	0.02986	-0.045307	1102
8	69	M	0.000248	356.407	8.51636	745.164	0.001021	0.416807	-0.265924	3730
9	53	M	0.000412	427.516	7.92227	730.378	0.000986	0.263671	-0.297677	1145
10	68	M	0.000328	409.499	8.19806	568.415	0.001127	-0.021009	-0.26472	2044
11	80	F	0.000398	339.468	7.98378	645.712	0.00113	-0.19084	0.238032	1335
12	42	M	0.000251	1242.65	8.39946	1223.35	0.000402	0.370702	-0.092317	1601
13	74	M	0.000497	252.067	7.79845	488.315	0.001519	0.062193	0.104388	1281
14	58	M	0.000389	391.645	8.03464	476.752	0.001236	0.534722	-0.198049	1715
15	47	M	0.00054	271.469	7.6617	882.044	0.000967	-0.444844	-0.437965	861
16	54	M	0.000696	356.629	7.39026	481.706	0.001287	-0.149289	0.297934	619
17	46	M	0.000554	346.915	7.60419	998.191	0.000838	-0.72674	-0.09295	745
18	49	M	0.000431	185.911	7.91824	646.042	0.001319	-0.690045	-0.109235	1550
19	78	M	0.000215	310.04	8.60983	1773.6	0.000519	-1.05757	0.03596	2871
20	43	M	0.00037	284.877	8.04155	1192.03	0.000736	-0.809754	-0.037096	1321
21	76	M	0.001125	101.347	6.97583	136.678	0.004567	0.383663	-0.396704	780
22	62	M	0.000726	121.034	7.43866	288.421	0.002708	-0.4873	0.173983	1203
23	62	M	0.000608	110.315	7.67174	263.644	0.003026	0.283066	0.163597	3640
24	76	M	0.000793	261.621	7.23839	926.393	0.000888	0.680539	-0.871834	502
25	63	M	0.000962	175.063	7.13797	180.445	0.002855	0.278692	0.148494	733
26	77	F	0.001607	193.469	6.53433	323.582	0.002238	-0.309191	-0.131954	276
